# Supplementary material for: Barriers and facilitators to parent-delivered interventions for children with or infants at risk of cerebral palsy. An integrative review informed by behaviour change theory
Source: Disabil Rehabil. 2024 Apr 16;47(2):287–301. doi: 10.1080/09638288.2024.2338193 (PMC11716669; doi:10.1080/09638288.2024.2338193)
Supplement: Supplemental Material [file IDRE_A_2338193_SM5693.zip]

Archive with 3 entries (3 files):
- Revised_Supplementary Material_Appendix 2_Study characteristics.docx
- Revised_Supplementary Material_Appendix 3_Quality Appraisal.docx
- Supplementary Material_Appendix 1_Medline Search Criteria.docx
